# Supplementary material for: A parasitic insect on a parasitic plant: a new species of the genus Formicoccus Takahashi (Hemiptera, Coccomorpha, Pseudococcidae) from Ishigaki Island, Japan
Source: Zookeys. 2021 Sep 24;1060:171–82. doi: 10.3897/zookeys.1060.71652 (PMC8486728; doi:10.3897/zookeys.1060.71652)
Supplement: XML Treatment for Formicoccus [file zookeys.1060.71652-treatment1.xml]

<!DOCTYPE tp:taxon-treatment
  PUBLIC "-//TaxonX//DTD Taxonomic Treatment Publishing DTD v0 20100105//EN" "tax-treatment-NSO.dtd">
<tp:taxon-treatment xmlns:tp="http://www.plazi.org/taxpub"><tp:treatment-meta><kwd-group><label>Taxon classification</label><kwd><named-content xmlns:xlink="http://www.w3.org/1999/xlink" content-type="kingdom">Animalia</named-content></kwd><kwd><named-content xmlns:xlink="http://www.w3.org/1999/xlink" content-type="order">Hemiptera</named-content></kwd><kwd><named-content xmlns:xlink="http://www.w3.org/1999/xlink" content-type="family">Pseudococcidae</named-content></kwd></kwd-group><mixed-citation publication-type="journal"><person-group><name><surname>Tanaka</surname><given-names>Hirotaka</given-names></name><name><surname>Suetsugu</surname><given-names>Kenji</given-names></name><name><surname>Kamitani</surname><given-names>Satoshi</given-names></name></person-group><article-title>A parasitic insect on a parasitic plant: a new species of the genus <italic><tp:taxon-name><tp:taxon-name-part taxon-name-part-type="genus" reg="Formicoccus">Formicoccus</tp:taxon-name-part></tp:taxon-name></italic> Takahashi (<tp:taxon-name><tp:taxon-name-part taxon-name-part-type="order">Hemiptera</tp:taxon-name-part></tp:taxon-name>, <tp:taxon-name><tp:taxon-name-part taxon-name-part-type="above-genus">Coccomorpha</tp:taxon-name-part></tp:taxon-name>, <tp:taxon-name><tp:taxon-name-part taxon-name-part-type="family">Pseudococcidae</tp:taxon-name-part></tp:taxon-name>) from Ishigaki Island, Japan</article-title><source>Zookeys</source><day>24</day><month>9</month><year>2021</year><volume>1060</volume><fpage>171</fpage><lpage>182</lpage><pub-id pub-id-type="doi">10.3897/zookeys.1060.71652</pub-id></mixed-citation></tp:treatment-meta><tp:nomenclature><tp:taxon-name>
            <object-id xmlns:xlink="http://www.w3.org/1999/xlink" content-type="arpha" xlink:type="simple">29E305BE-DFBF-52CE-8525-F5F9B7C87D1B</object-id>
            <tp:taxon-name-part taxon-name-part-type="genus" reg="Formicoccus">Formicoccus</tp:taxon-name-part>
          </tp:taxon-name><tp:taxon-authority>Takahashi, 1928: 253</tp:taxon-authority></tp:nomenclature><tp:treatment-sec sec-type="type species" id="SECID0E5FAC"><title>Type species.</title><p><italic><tp:taxon-name><tp:taxon-name-part taxon-name-part-type="genus" reg="Formicoccus">Formicoccus</tp:taxon-name-part><tp:taxon-name-part taxon-name-part-type="species" reg="cinnamomi">cinnamomi</tp:taxon-name-part></tp:taxon-name></italic> Takahashi, original designation.</p></tp:treatment-sec></tp:taxon-treatment>
