# Supplementary material for: A parasitic insect on a parasitic plant: a new species of the genus Formicoccus Takahashi (Hemiptera, Coccomorpha, Pseudococcidae) from Ishigaki Island, Japan
Source: Zookeys. 2021 Sep 24;1060:171–82. doi: 10.3897/zookeys.1060.71652 (PMC8486728; doi:10.3897/zookeys.1060.71652)
Supplement: XML Treatment for Formicoccus yoshinoi [file zookeys.1060.71652-treatment2.xml]

<!DOCTYPE tp:taxon-treatment
  PUBLIC "-//TaxonX//DTD Taxonomic Treatment Publishing DTD v0 20100105//EN" "tax-treatment-NSO.dtd">
<tp:taxon-treatment xmlns:tp="http://www.plazi.org/taxpub"><tp:treatment-meta><kwd-group><label>Taxon classification</label><kwd><named-content xmlns:xlink="http://www.w3.org/1999/xlink" content-type="kingdom">Animalia</named-content></kwd><kwd><named-content xmlns:xlink="http://www.w3.org/1999/xlink" content-type="order">Hemiptera</named-content></kwd><kwd><named-content xmlns:xlink="http://www.w3.org/1999/xlink" content-type="family">Pseudococcidae</named-content></kwd></kwd-group><mixed-citation publication-type="journal"><person-group><name><surname>Tanaka</surname><given-names>Hirotaka</given-names></name><name><surname>Suetsugu</surname><given-names>Kenji</given-names></name><name><surname>Kamitani</surname><given-names>Satoshi</given-names></name></person-group><article-title>A parasitic insect on a parasitic plant: a new species of the genus <italic><tp:taxon-name><tp:taxon-name-part taxon-name-part-type="genus" reg="Formicoccus">Formicoccus</tp:taxon-name-part></tp:taxon-name></italic> Takahashi (<tp:taxon-name><tp:taxon-name-part taxon-name-part-type="order">Hemiptera</tp:taxon-name-part></tp:taxon-name>, <tp:taxon-name><tp:taxon-name-part taxon-name-part-type="above-genus">Coccomorpha</tp:taxon-name-part></tp:taxon-name>, <tp:taxon-name><tp:taxon-name-part taxon-name-part-type="family">Pseudococcidae</tp:taxon-name-part></tp:taxon-name>) from Ishigaki Island, Japan</article-title><source>Zookeys</source><day>24</day><month>9</month><year>2021</year><volume>1060</volume><fpage>171</fpage><lpage>182</lpage><pub-id pub-id-type="doi">10.3897/zookeys.1060.71652</pub-id></mixed-citation></tp:treatment-meta><tp:nomenclature><tp:taxon-name>
            <object-id xmlns:xlink="http://www.w3.org/1999/xlink" content-type="arpha" xlink:type="simple">308FFFCF-1AB6-5C5F-B57B-E688B4F0CE84</object-id>
            <tp:taxon-name-part taxon-name-part-type="genus" reg="Formicoccus">Formicoccus</tp:taxon-name-part>
            <tp:taxon-name-part taxon-name-part-type="species" reg="yoshinoi">yoshinoi</tp:taxon-name-part>
            <object-id xmlns:xlink="http://www.w3.org/1999/xlink" content-type="zoobank" xlink:type="simple">http://zoobank.org/16C9E917-1BDE-45BA-A3B7-0F59D8F631F5</object-id>
          </tp:taxon-name><tp:taxon-authority>Tanaka</tp:taxon-authority><tp:taxon-status xmlns:xlink="http://www.w3.org/1999/xlink" xlink:type="simple">sp. nov.</tp:taxon-status><xref ref-type="fig" rid="F1">Figures 1</xref><xref ref-type="fig" rid="F2">, 2</xref><xref ref-type="fig" rid="F3">, 3 Japanese common name: Tsuchitorimochi-Konakaigaramushi</xref></tp:nomenclature><tp:treatment-sec sec-type="type material" id="SECID0EOXAE"><title>Type material.</title><p><bold><italic>Holotype</italic></bold>: Adult ♀, Japan / Okinawa prefecture / Ishigaki Is., Sakieda / <named-content xmlns:xlink="http://www.w3.org/1999/xlink" content-type="dwc:verbatimCoordinates" xlink:type="simple"><named-content content-type="geo-json" specific-use="{&#34;type&#34;:&#34;Point&#34;,&#34;coordinates&#34;:[124.079765,24.445794]}" id="NCID0E3XAE" xlink:type="simple">24.445794°N / 124.079765°E</named-content></named-content> / on <italic><tp:taxon-name><tp:taxon-name-part taxon-name-part-type="genus" reg="Balanophora">Balanophora</tp:taxon-name-part></tp:taxon-name></italic> / <italic><tp:taxon-name><tp:taxon-name-part taxon-name-part-type="genus" reg="Balanophora"/><tp:taxon-name-part taxon-name-part-type="species" reg="fungosa">fungosa</tp:taxon-name-part></tp:taxon-name></italic> / 14.xii.2019 / coll. K. Yoshino; mounted singly (<named-content xmlns:xlink="http://www.w3.org/1999/xlink" content-type="dwc:institutional_code" xlink:type="simple">ELKU</named-content>). <bold><italic>Paratypes</italic></bold>: 2 adult ♀♀, same data as for holotype, mounted singly (1 <named-content xmlns:xlink="http://www.w3.org/1999/xlink" content-type="dwc:institutional_code" xlink:type="simple">EUMJ</named-content>, 1 <named-content xmlns:xlink="http://www.w3.org/1999/xlink" content-type="dwc:institutional_code" xlink:type="simple">ELKU</named-content>). 4 adult ♀♀, Japan / Okinawa prefecture / Ishigaki Is., Kabira / <named-content xmlns:xlink="http://www.w3.org/1999/xlink" content-type="dwc:verbatimCoordinates" xlink:type="simple"><named-content content-type="geo-json" specific-use="{&#34;type&#34;:&#34;Point&#34;,&#34;coordinates&#34;:[124.159781,24.451620]}" id="NCID0EHZAE" xlink:type="simple">24.451620°N / 124.159781°E</named-content></named-content> /on <italic><tp:taxon-name><tp:taxon-name-part taxon-name-part-type="genus" reg="Balanophora">Balanophora</tp:taxon-name-part></tp:taxon-name></italic> / <italic><tp:taxon-name><tp:taxon-name-part taxon-name-part-type="genus" reg="Balanophora"/><tp:taxon-name-part taxon-name-part-type="species" reg="fungosa">fungosa</tp:taxon-name-part></tp:taxon-name></italic> / 14. xii.2019 / coll. K. Yoshino; mounted singly (2 <named-content xmlns:xlink="http://www.w3.org/1999/xlink" content-type="dwc:institutional_code" xlink:type="simple">EUMJ</named-content>, 2 <named-content xmlns:xlink="http://www.w3.org/1999/xlink" content-type="dwc:institutional_code" xlink:type="simple">ELKU</named-content>)</p></tp:treatment-sec><tp:treatment-sec sec-type="diagnosis" id="SECID0EH1AE"><title>Diagnosis.</title><p>Slide-mounted adult female mostly oval. Anal lobes with well-developed and narrow anal lobe bar. Antenna mostly with seven segments and many flagellate setae. Legs relatively short and stout, but well developed. Hind legs with numerous translucent pores present on both dorsal and ventral surfaces of coxae. Circulus present between ventral abdominal segments III and IV. Ostioles present. Anal ring situated ca. half length from apex of abdomen or end of posterior abdominal segments, bearing 6 setae. Cerarii numbering fewer than 6 pairs; all cerarii situated on posterior abdominal segments. Dorsal setae slender, relatively long and flagellate, densely present and covering almost entire body surface. Dosal trilocular pores evenly distributed. Oral rim ducts and oral collar tubular ducts absent on dorsum. Discoidal pores sparsely distributed on both body surface. Multilocular disc pores mostly present in medial area of ventral abdominal segments VI–IX. One size of oral collar tubular ducts present on venter, forming an irregular submarginal band on posterior abdominal segments and forming transverse rows on medial area of abdominal segments VI–IX.</p></tp:treatment-sec><tp:treatment-sec sec-type="description" id="SECID0EM1AE"><title>Description</title><p><bold>(n = 7).</bold> Live adult female feeding on the underground part of host plant (Figs <xref ref-type="fig" rid="F1">1</xref>, <xref ref-type="fig" rid="F2">2</xref>) and secreting white powdery wax on all body surfaces (Figs <xref ref-type="fig" rid="F1">1</xref>, <xref ref-type="fig" rid="F2">2</xref>). Body shape of mature adult female mostly hemispherical in shape (Fig. <xref ref-type="fig" rid="F2">2</xref>).</p><fig id="F1" position="float" orientation="portrait"><object-id xmlns:xlink="http://www.w3.org/1999/xlink" content-type="doi" xlink:type="simple">10.3897/zookeys.1060.71652.figure1</object-id><object-id xmlns:xlink="http://www.w3.org/1999/xlink" content-type="arpha" xlink:type="simple">652C968A-F7F6-511C-ADD8-6B55ABEECEB8</object-id><label>Figure 1.</label><caption><p>Live individuals of <italic><tp:taxon-name><tp:taxon-name-part taxon-name-part-type="genus" reg="Formicoccus">Formicoccus</tp:taxon-name-part><tp:taxon-name-part taxon-name-part-type="species" reg="yoshinoi">yoshinoi</tp:taxon-name-part></tp:taxon-name></italic> Tanaka, sp. nov. feeding on the underground part of the host plant, <italic><tp:taxon-name><tp:taxon-name-part taxon-name-part-type="genus" reg="Balanophora">Balanophora</tp:taxon-name-part><tp:taxon-name-part taxon-name-part-type="species" reg="fungosa">fungosa</tp:taxon-name-part></tp:taxon-name></italic>.</p></caption><graphic xmlns:xlink="http://www.w3.org/1999/xlink" xlink:href="zookeys-1060-171-g001.jpg" position="float" orientation="portrait" xlink:type="simple" id="oo_592474.jpg"><uri content-type="original_file" xlink:type="simple">https://binary.pensoft.net/fig/592474</uri></graphic></fig><fig id="F2" position="float" orientation="portrait"><object-id xmlns:xlink="http://www.w3.org/1999/xlink" content-type="doi" xlink:type="simple">10.3897/zookeys.1060.71652.figure2</object-id><object-id xmlns:xlink="http://www.w3.org/1999/xlink" content-type="arpha" xlink:type="simple">780D1987-93D2-5129-BD52-48DEFCD21D20</object-id><label>Figure 2.</label><caption><p>Live mature adult females of <italic><tp:taxon-name><tp:taxon-name-part taxon-name-part-type="genus" reg="Formicoccus">Formicoccus</tp:taxon-name-part><tp:taxon-name-part taxon-name-part-type="species" reg="yoshinoi">yoshinoi</tp:taxon-name-part></tp:taxon-name></italic> Tanaka, sp. nov.</p></caption><graphic xmlns:xlink="http://www.w3.org/1999/xlink" xlink:href="zookeys-1060-171-g002.jpg" position="float" orientation="portrait" xlink:type="simple" id="oo_592475.jpg"><uri content-type="original_file" xlink:type="simple">https://binary.pensoft.net/fig/592475</uri></graphic></fig><p>Slide-mounted adult female mostly oval, 2.4 (2.4–3.2) mm long and 1.6 (1.6–2.9) mm wide; derm membranous; segmentation relatively well-developed. Anal lobes distinct but not prominent, dorsal and ventral surfaces of each lobe with weakly sclerotised area, ventral surface with long apical seta, 192–194 (178–194) µm long and with well-developed and narrow anal lobe bar; anal lobe bar fairly conspicuous, but occasionally fainted and rarely difficult to see. Antenna 368–372 (322–407) µm long, with 7 (7–8) segments and many flagellate setae; subapical segment with one fleshy seta and apical segment with 4 (3–4) fleshy setae. Legs relatively short and stout, but well-developed, with many flagellate setae; hind trochanter + femur 319–332 (300–356) µm long, hind tibia + tarsus 243–250 (239–278) µm long; claw 38–43 (38–46) µm long. Ratio of lengths of hind tibia + tarsus: trochanter + femur 0.73–0.78 (0.73–0.82); ratio of lengths of hind tibia to tarsus 1.87–2.07 (1.60–2.13). Paired tarsal digitules present, subequal in length to the minutely knobbed claw digitules. Hind legs with numerous translucent pores present on both dorsal and ventral surface of coxae. Labium ca. 280 (220–285) µm long, slightly longer than clypeus. Circulus present between abdominal segments III and IV, 85 (50–100) µm long and 215 (140–235) µm wide. Ostioles present, each with inner edges of lips not sclerotised; anterior ostioles each with a total for both lips of 106–118 (46–118) trilocular pores and 19–21 (16–25) setae; each posterior ostiole with a total for both lips of 105–118 (64–122) trilocular pores and 18–23 (16–24) setae. Anal ring 108 (90–108) µm wide, situated ca. half the length from apex of abdomen to end of posterior abdominal segments, with two rows of cells, bearing six setae (Fig. <xref ref-type="fig" rid="F3">3</xref>. AR); each seta 83–110 (83–118) µm long. Cerarii numbering 5 (3–6) pairs, all cerarii situated on posterior abdominal segments. Anal lobe cerarii (C18) each situated on sclerotised cuticle, containing 2 (1–4) conical setae, each seta 15–20 (15–28) µm long and ca. 4–6 µm wide at base; 12–16 (11–20) auxiliary setae and a concentration of trilocular pores. Penultimate cerarii (C17) each situated on weakly sclerotised cuticle, containing 2–4 (1–6) conical setae and many auxiliary setae. Cerarii situated further forward generally each with 0–4 conical setae and at least one cerarii contain more than three conical setae and many auxiliary setae.</p><fig id="F3" position="float" orientation="portrait"><object-id xmlns:xlink="http://www.w3.org/1999/xlink" content-type="doi" xlink:type="simple">10.3897/zookeys.1060.71652.figure3</object-id><object-id xmlns:xlink="http://www.w3.org/1999/xlink" content-type="arpha" xlink:type="simple">58A4CCC7-4793-5214-AD80-9A4A2E0FC2D4</object-id><label>Figure 3.</label><caption><p><italic><tp:taxon-name><tp:taxon-name-part taxon-name-part-type="genus" reg="Formicoccus">Formicoccus</tp:taxon-name-part><tp:taxon-name-part taxon-name-part-type="species" reg="yoshinoi">yoshinoi</tp:taxon-name-part></tp:taxon-name></italic> Tanaka, sp. nov., adult female. Abbreviations: <bold>ALC</bold>, anal lobe cerarius (C18); <bold>ANT</bold>, antenna; <bold>AR</bold>, anal ring; <bold>DP</bold>, discoidal pore; <bold>LG</bold>, hind tibia. tarsus and claw; <bold>MP</bold>, multilocular pore; <bold>OCD</bold>, oral collar duct; <bold>PLC</bold>, penultimate cerarius (C17); <bold>TP</bold>, trilocular pore. Scale bars: 200 µm for <bold>ANT</bold> and <bold>LG</bold>; 100 µm for <bold>ALC</bold>, <bold>AR</bold>, and <bold>PLC</bold>; 10 µm for other details.</p></caption><graphic xmlns:xlink="http://www.w3.org/1999/xlink" xlink:href="zookeys-1060-171-g003.jpg" position="float" orientation="portrait" xlink:type="simple" id="oo_592476.jpg"><uri content-type="original_file" xlink:type="simple">https://binary.pensoft.net/fig/592476</uri></graphic></fig><p><bold><italic>Dorsum</italic>.</bold> Setae slender, relatively long and flagellate, each 21–68 (14–68) µm long, longest setae present on medial area of posterior abdominal segments, densely present and covering almost entire body surface. Trilocular pores ca. 3–4 µm wide, evenly distributed. Oral rim ducts and oral collar tubular ducts absent. Discoidal pores slightly smaller than trilocular pores, sparsely distributed on body surface.</p><p><bold><italic>Venter</italic>.</bold> Ventral derm with slender flagellate setae, each 31–123 (15–123) µm long, longest on medial area of posterior abdominal segments. Multilocular disc pores, each 7–9 (6–9) µm wide, mostly present in medial area of abdominal segments VI–IX. Trilocular pores ca. 3–4 µm wide, evenly distributed. Oral rim ducts absent. Oral collar tubular ducts present, of one size, each with outer ductule 2–4 µm in diameter (slightly smaller than that of a trilocular pore) forming an irregular submarginal band on posterior abdominal segments and forming transverse rows on medial area of abdominal segments VI–IX. Discoidal pores slightly smaller than trilocular pores, sparsely present on body surface.</p></tp:treatment-sec><tp:treatment-sec sec-type="host" id="SECID0EL6AE"><title>Host plants.</title><p><italic><tp:taxon-name><tp:taxon-name-part taxon-name-part-type="genus" reg="Balanophora">Balanophora</tp:taxon-name-part><tp:taxon-name-part taxon-name-part-type="species" reg="fungosa">fungosa</tp:taxon-name-part></tp:taxon-name></italic> (<tp:taxon-name><tp:taxon-name-part taxon-name-part-type="family">Balanophoraceae</tp:taxon-name-part></tp:taxon-name>).</p></tp:treatment-sec><tp:treatment-sec sec-type="biology" id="SECID0ECAAG"><title>Biology.</title><p><italic><tp:taxon-name><tp:taxon-name-part taxon-name-part-type="genus" reg="Balanophora">Balanophora</tp:taxon-name-part><tp:taxon-name-part taxon-name-part-type="species" reg="fungosa">fungosa</tp:taxon-name-part></tp:taxon-name></italic> is characterized by unusual mushroom-shaped inflorescences that emerge above the ground and warty tubers that are attached to their host plants (<xref ref-type="bibr" rid="B7">Hansen 1972</xref>). Specimens of <italic><tp:taxon-name><tp:taxon-name-part taxon-name-part-type="genus" reg="Formicoccus">Formicoccus</tp:taxon-name-part><tp:taxon-name-part taxon-name-part-type="species" reg="yoshinoi">yoshinoi</tp:taxon-name-part></tp:taxon-name></italic> were found in aggregations on the tuber of this species. Given that (i) no other plants associated with <italic><tp:taxon-name><tp:taxon-name-part taxon-name-part-type="genus" reg="Formicoccus">F.</tp:taxon-name-part><tp:taxon-name-part taxon-name-part-type="species" reg="yoshinoi">yoshinoi</tp:taxon-name-part></tp:taxon-name></italic> Tanaka, sp. nov. were found during the survey and (ii) <italic><tp:taxon-name><tp:taxon-name-part taxon-name-part-type="genus" reg="Balanophora">B.</tp:taxon-name-part><tp:taxon-name-part taxon-name-part-type="species" reg="fungosa">fungosa</tp:taxon-name-part></tp:taxon-name></italic> individuals infected by <italic><tp:taxon-name><tp:taxon-name-part taxon-name-part-type="genus" reg="Formicoccus">F.</tp:taxon-name-part><tp:taxon-name-part taxon-name-part-type="species" reg="yoshinoi">yoshinoi</tp:taxon-name-part></tp:taxon-name></italic> Tanaka, sp. nov. were found at two independent sites, this species might be a specialist on <italic><tp:taxon-name><tp:taxon-name-part taxon-name-part-type="genus" reg="Balanophora">Balanophora</tp:taxon-name-part></tp:taxon-name></italic> species. It is worth investigating whether the species feeds on other plant species.</p></tp:treatment-sec><tp:treatment-sec sec-type="remarks" id="SECID0EKCAG"><title>Remarks.</title><p>In his taxonomic revision of the genus <italic><tp:taxon-name><tp:taxon-name-part taxon-name-part-type="genus" reg="Formicoccus">Formicoccus</tp:taxon-name-part></tp:taxon-name></italic> Takahashi, 1928, in Southern Asia, <xref ref-type="bibr" rid="B20">Williams (2004)</xref> emphasised the following morphological character states as defining morphological features of the genus: the presence of 18 pairs of cerarii, the presence of anal lobe bars on the ventral side of the anal lobe, and the presence of more than two cerarian setae on at least some abdominal cerarii. However, there are exceptions in the first two-character states, with a species with fewer than 17 pairs of cerarii (<italic><tp:taxon-name><tp:taxon-name-part taxon-name-part-type="genus" reg="Formicoccus">F.</tp:taxon-name-part><tp:taxon-name-part taxon-name-part-type="species" reg="tripurensis">tripurensis</tp:taxon-name-part></tp:taxon-name></italic>) and a species with an uncertain presence of anal lobe bars (<italic><tp:taxon-name><tp:taxon-name-part taxon-name-part-type="genus" reg="Formicoccus">F.</tp:taxon-name-part><tp:taxon-name-part taxon-name-part-type="species" reg="lingnani">lingnani</tp:taxon-name-part></tp:taxon-name></italic>) were included in the genus. The species described in this study also does not have 18 pairs of cerarii, and the species’ anal lobe bars are quite fainted and often difficult to see in a few specimens.</p><p><xref ref-type="bibr" rid="B2">Danzig and Gavrilov-Zimin (2015)</xref> rejected the use of anal lobe bar as a generic character state of the genus <italic><tp:taxon-name><tp:taxon-name-part taxon-name-part-type="genus" reg="Formicoccus">Formicoccus</tp:taxon-name-part></tp:taxon-name></italic>. They regarded that the presence or absence of the anal lobe bar fell into individual variations and instead used the presence of more than six setae in the anal ring as a critical generic character state of the genus. According to their opinion, the species described in this study are not <italic><tp:taxon-name><tp:taxon-name-part taxon-name-part-type="genus" reg="Formicoccus">Formicoccus</tp:taxon-name-part></tp:taxon-name></italic>. However, the debate on the definition of the genus <italic><tp:taxon-name><tp:taxon-name-part taxon-name-part-type="genus" reg="Formicoccus">Formicoccus</tp:taxon-name-part></tp:taxon-name></italic> is still ongoing, and no consensus has been reached yet.</p><p><xref ref-type="bibr" rid="B21">Zhang and Wu (2017)</xref> regarded the number of anal ring setae as having no generic significance. Based on their studies, the anal ring typically bears six basic setae, and when more setae are present, the extra setae are usually slender and short, and vary in their positions. They placed some species with anal lobe bars (<italic><tp:taxon-name><tp:taxon-name-part taxon-name-part-type="genus" reg="Formicoccus">F.</tp:taxon-name-part><tp:taxon-name-part taxon-name-part-type="species" reg="citricola">citricola</tp:taxon-name-part></tp:taxon-name></italic> and <italic><tp:taxon-name><tp:taxon-name-part taxon-name-part-type="genus" reg="Formicoccus">F.</tp:taxon-name-part><tp:taxon-name-part taxon-name-part-type="species" reg="sinensis">sinensis</tp:taxon-name-part></tp:taxon-name></italic> (Borchsenius, 1962)) in the genus <italic><tp:taxon-name><tp:taxon-name-part taxon-name-part-type="genus" reg="Formicoccus">Formicoccus</tp:taxon-name-part></tp:taxon-name></italic>. It is clear that a more detailed study is required to better understand the importance of such morphological character states, particularly using a combination of molecular and morphological characters. Under these circumstances, we tentatively included the species described in this study into the genus <italic><tp:taxon-name><tp:taxon-name-part taxon-name-part-type="genus" reg="Formicoccus">Formicoccus</tp:taxon-name-part></tp:taxon-name></italic>.</p><p><italic><tp:taxon-name><tp:taxon-name-part taxon-name-part-type="genus" reg="Formicoccus">Formicoccus</tp:taxon-name-part><tp:taxon-name-part taxon-name-part-type="species" reg="yoshinoi">yoshinoi</tp:taxon-name-part></tp:taxon-name></italic> Tanaka, sp. nov. is similar to <italic><tp:taxon-name><tp:taxon-name-part taxon-name-part-type="genus" reg="Formicoccus">F.</tp:taxon-name-part><tp:taxon-name-part taxon-name-part-type="species" reg="formicarius">formicarius</tp:taxon-name-part></tp:taxon-name></italic> (Newstead, 1900) in having: (i) long flagellate dorsal setae; (ii) relatively short and stout legs; (iii) only one type of ventral oral collar tubular duct; and (iv) a round body shape, but differs from this species as follows (characters of <italic><tp:taxon-name><tp:taxon-name-part taxon-name-part-type="genus" reg="Formicoccus">F.</tp:taxon-name-part><tp:taxon-name-part taxon-name-part-type="species" reg="formicarius">formicarius</tp:taxon-name-part></tp:taxon-name></italic> are given in parentheses): (i) having fewer than six cerarii with 0–6 conical cerarian setae (with 18 pairs of cerarii with long and stout flagellate setae); and (ii) having a transverse row of ventral oral collar tubular ducts on the medial area of posterior abdominal segments (lacking ventral oral collar tubular ducts on medial area of abdominal segments). The species is also similar to <italic><tp:taxon-name><tp:taxon-name-part taxon-name-part-type="genus" reg="Formicoccus">F.</tp:taxon-name-part><tp:taxon-name-part taxon-name-part-type="species" reg="erythrinae">erythrinae</tp:taxon-name-part></tp:taxon-name></italic> Williams, 2004, in having: (i) long flagellate dorsal setae; (ii) relatively short legs; and (iii) round body shape, but differs from the latter species as follows (characters of <italic><tp:taxon-name><tp:taxon-name-part taxon-name-part-type="genus" reg="Formicoccus">F.</tp:taxon-name-part><tp:taxon-name-part taxon-name-part-type="species" reg="erythrinae">erythrinae</tp:taxon-name-part></tp:taxon-name></italic> are given in parentheses): (i) having fewer than six cerarii (having 18 cerarii); and (ii) having only one type of ventral oral collar tubular duct (with two types of ventral oral collar tubular ducts).</p></tp:treatment-sec><tp:treatment-sec sec-type="etymology" id="SECID0EPHAG"><title>Etymology.</title><p>Named after the collector of type series, an independent researcher of plants in Ishigaki Is., Mr. Keiya Yoshino.</p></tp:treatment-sec><ref-list><ref id="B7"><mixed-citation xmlns:xlink="http://www.w3.org/1999/xlink" xlink:type="simple"><person-group><name name-style="western"><surname>Hansen</surname><given-names>B</given-names></name></person-group> (<year>1972</year>) <article-title>The genus <italic><tp:taxon-name><tp:taxon-name-part taxon-name-part-type="genus">Balanophora</tp:taxon-name-part></tp:taxon-name></italic> J.R. and G. Forster. A taxonomic monograph.</article-title><source>Dansk Botanisk Arkiv</source><volume>28</volume>: <fpage>1</fpage>–<lpage>188</lpage>.</mixed-citation></ref><ref id="B20"><mixed-citation xmlns:xlink="http://www.w3.org/1999/xlink" xlink:type="simple"><person-group><name name-style="western"><surname>Williams</surname><given-names>DJ</given-names></name></person-group> (<year>2004</year>) <source>Mealybugs of Southern Asia. Natural History Museum, Southdene SDN.</source><publisher-name>BHD</publisher-name>, <publisher-loc>Kuala Lumpur</publisher-loc>, <size units="page">896 pp</size>.</mixed-citation></ref><ref id="B2"><mixed-citation xmlns:xlink="http://www.w3.org/1999/xlink" xlink:type="simple"><person-group><name name-style="western"><surname>Danzig</surname><given-names>EM</given-names></name><name name-style="western"><surname>Gavrilov-Zimin</surname><given-names>IA</given-names></name></person-group> (<year>2015</year>) <source>Palaearctic mealybugs (<tp:taxon-name><tp:taxon-name-part taxon-name-part-type="suborder">Homoptera</tp:taxon-name-part></tp:taxon-name>: <tp:taxon-name><tp:taxon-name-part taxon-name-part-type="infraorder">Coccinea</tp:taxon-name-part></tp:taxon-name>: <tp:taxon-name><tp:taxon-name-part taxon-name-part-type="family">Pseudococcidae</tp:taxon-name-part></tp:taxon-name>). Part 2: Subfamily <tp:taxon-name><tp:taxon-name-part taxon-name-part-type="subfamily">Pseudococcinae</tp:taxon-name-part></tp:taxon-name>.</source><publisher-name>Russian Academy of Sciences</publisher-name>, <publisher-loc>Zoological Institute, St. Petersburg</publisher-loc>, <size units="page">619 pp</size>.</mixed-citation></ref><ref id="B21"><mixed-citation xmlns:xlink="http://www.w3.org/1999/xlink" xlink:type="simple"><person-group><name name-style="western"><surname>Zhang</surname><given-names>JT</given-names></name><name name-style="western"><surname>Wu</surname><given-names>SA</given-names></name></person-group> (<year>2017</year>) <article-title>A study of the genus <italic><tp:taxon-name><tp:taxon-name-part taxon-name-part-type="genus">Paraputo</tp:taxon-name-part></tp:taxon-name></italic> Laing, 1929 of China, with description of two new species (<tp:taxon-name><tp:taxon-name-part taxon-name-part-type="order">Hemiptera</tp:taxon-name-part></tp:taxon-name>, <tp:taxon-name><tp:taxon-name-part taxon-name-part-type="suborder">Sternorrhyncha</tp:taxon-name-part></tp:taxon-name>, <tp:taxon-name><tp:taxon-name-part taxon-name-part-type="above-genus">Coccomorpha</tp:taxon-name-part></tp:taxon-name>).</article-title><source>ZooKeys</source><volume>709</volume>: <fpage>57</fpage>–<lpage>70</lpage>. <ext-link xlink:type="simple" ext-link-type="doi" xlink:href="10.3897/zookeys.709.15161">https://doi.org/10.3897/zookeys.709.15161</ext-link></mixed-citation></ref></ref-list></tp:taxon-treatment>
